# Supplementary material for: SpoTyping: fast and accurate in silico Mycobacterium spoligotyping from sequence reads
Source: Genome Med. 2016 Feb 17;8:19. doi: 10.1186/s13073-016-0270-7 (PMC4756441; doi:10.1186/s13073-016-0270-7)
Supplement: Additional file 1: Table S1. — Spoligotype prediction and time performance of 161 Mtb isolates with SpoTyping in comparison with SpolPred. Table S2. Spoligotypes of 14 Mtb isolates determined from contigs obtained by de novo assembly, Velvet. Table S3. Actual length at different percentiles used as the read length for SpolPred spoligotype prediction of isolates sequenced on Illumina MiSeq. Table S4. Spoligotype prediction for Mtb isolates sequenced by Illumina MiSeq with SpoTyping in comparison with SpolPred. Table S5. Actual length at different percentiles used as the read length for SpolPred spoligotype prediction of isolates sequenced on Ion Torrent. Table S6. Spoligotype prediction for Mtb isolates sequenced by Ion Torrent with SpoTyping in comparison with SpolPred. Table S7. Statistics of time and accuracy of running SpoTyping on 50 iterations each for various down-sampling ratios of an H37Ra Mtb isolate. Table S8. Statistics of time and accuracy of running SpoTyping on 50 iterations each for various down-sampling ratios of a Beijing Mtb isolate. Table S9. Lineages of 14 discordant Mtb isolates by SpoTyping, experimentally reported and phylogenetic tree. (XLSX 55 kb) [file 13073_2016_270_MOESM1_ESM.xlsx]

## Sheet: Table 1
Supplementary Table 1: Spoligotype prediction and time performance of 161 Mtb isolates with SpoTyping in comparison with SpolPred
Sample Accession Identifier	SpoTyping	SpolPred	1SpoTyping time: swift	2SpoTyping time	3SpolPred time: -s	4SpolPred time	Predicted genotype	Reported genotype
SRR671719	000000000003731	000000000003731	0m25.390s	0m48.903s	19m29.814s	18m29.187s	Beijing	Beijing
SRR671720	000000000000371	000000000000371	0m26.567s	0m49.382s	19m2.124s	18m42.269s	Beijing	Beijing-like
SRR671721	000000000003771	000000000003771	0m27.158s	0m55.760s	18m49.760s	18m36.640s	Beijing	Beijing
SRR671722	000000000003771	000000000003771	0m26.646s	0m55.903s	19m29.085s	18m36.997s	Beijing	Beijing
SRR671724	000000000003771	000000000003771	0m28.791s	0m53.009s	18m45.916s	18m33.355s	Beijing	Beijing
SRR671727	000000000003731	000000000003731	0m29.725s	0m53.750s	17m30.898s	18m34.832s	Beijing	Beijing
SRR671728	000000000003771	000000000003771	0m27.762s	0m52.418s	18m9.447s	18m29.825s	Beijing	Beijing
SRR671729	000000000003771	000000000003771	0m29.320s	0m50.290s	17m42.525s	19m36.863s	Beijing	Beijing
SRR671730	000000000003771	000000000003771	0m26.461s	0m54.034s	18m26.660s	18m44.796s	Beijing	Beijing
SRR671731	000000000003771	000000000003771	0m26.499s	0m49.385s	19m18.490s	18m40.634s	Beijing	Beijing
SRR671732	000000000003771	000000000003771	0m26.473s	0m50.404s	18m38.635s	18m30.884s	Beijing	Beijing
SRR671733	000000000003771	000000000003771	0m26.474s	0m52.767s	17m19.793s	18m31.140s	Beijing	Beijing
SRR671734	000000000003771	000000000003771	0m27.263s	0m53.752s	15m6.737s	18m30.349s	Beijing	Beijing
SRR671735	000000000003771	000000000003771	0m26.467s	0m53.355s	18m43.620s	18m28.773s	Beijing	Beijing
SRR671736	000000000003771	000000000003771	0m26.453s	0m53.103s	17m38.572s	18m38.269s	Beijing	Beijing
SRR671737	000000000003771	000000000003771	0m26.655s	0m50.698s	19m23.211s	18m51.453s	Beijing	Beijing
SRR671738	000000000003771	000000000003771	0m26.498s	0m51.423s	18m20.021s	18m29.858s	Beijing	Beijing
SRR671739	000000000003771	000000000003771	0m26.494s	0m53.964s	15m44.709s	18m30.601s	Beijing	Beijing
SRR671740	777777777760771	777777777760771	0m26.950s	0m54.401s	17m57.168s	18m45.393s	T1	T1
SRR671741	703777740003771	703777740003771	0m27.105s	1m0.580s	18m35.557s	18m49.775s	CAS1-Delhi	CAS-DELHI
SRR671742	000000000003771	000000000003771	0m26.549s	0m50.848s	14m28.183s	18m35.097s	Beijing	Beijing
SRR671743	000000000003771	000000000003771	0m27.175s	0m56.581s	18m36.270s	18m37.911s	Beijing	Beijing
SRR671744	000000000003771	000000000003771	0m26.960s	0m51.854s	17m43.871s	18m41.787s	Beijing	Beijing
SRR671745	000000000003771	000000000003771	0m26.574s	0m49.829s	17m32.802s	18m45.328s	Beijing	Beijing
SRR671746	000000000003771	000000000003771	0m26.977s	0m58.371s	19m14.314s	18m29.692s	Beijing	Beijing
SRR671747	000000000003771	000000000003771	0m27.013s	0m54.267s	18m37.559s	18m49.421s	Beijing	Beijing
SRR671748	000000000003771	000000000003771	0m26.762s	0m54.112s	17m34.908s	18m47.023s	Beijing	Beijing
SRR671750	777737770020771	777737770020771	0m26.715s	0m58.260s	13m10.965s	18m33.479s	H3	H
SRR671751	777777777760771	777777777760771	0m27.599s	0m56.085s	17m4.755s	18m35.289s	T1	T1
SRR671753	000000000003771	000000000003771	0m27.120s	0m59.228s	18m44.576s	18m30.521s	Beijing	Beijing
SRR671754	000000000003771	000000000003771	0m26.511s	0m54.560s	16m59.277s	18m36.815s	Beijing	Beijing
SRR671755	000000000003771	000000000003771	0m28.917s	0m56.192s	17m0.606s	18m35.559s	Beijing	Beijing
SRR671757	777777777720771	777777777720771	0m27.268s	0m57.235s	17m42.290s	18m32.832s	H3	H3
SRR671758	000000000003771	000000000003771	0m26.669s	0m56.567s	17m16.433s	19m1.581s	Beijing	Beijing
SRR671760	777777777760771	777777777760771	0m31.108s	0m54.699s	15m58.457s	18m30.736s	T1	T1
SRR671761	000000000003771	000000000003771	0m26.419s	0m50.943s	16m15.180s	18m48.371s	Beijing	Beijing
SRR671762	177777777760731	177777777760731	0m28.744s	0m54.518s	14m50.005s	18m55.292s	T2	T2
SRR671763	777777777760771	777777777760771	0m26.684s	1m2.627s	14m15.389s	18m42.931s	T1	T1
SRR671770	000000000003771	000000000003771	0m28.170s	0m53.939s	17m38.315s	18m45.156s	Beijing	Beijing
SRR671771	000000000003771	000000000003771	0m26.823s	0m55.361s	17m46.395s	18m45.648s	Beijing	Beijing
SRR671772	777777777760771	777777777760771	0m28.134s	0m57.216s	15m56.485s	18m38.478s	T1	T1
SRR671775	677737607760771	677737607760771	0m51.776s	0m46.269s	15m27.376s	15m45.538s	LAM2	LAM2
SRR671776	000000000003771	000000000003771	0m54.891s	0m45.351s	15m23.700s	15m35.262s	Beijing	Beijing
SRR671777	000000000003771	000000000003771	0m45.754s	0m44.390s	15m29.967s	16m0.899s	Beijing	Beijing
SRR671778	777777777760731	777777777760731	0m47.708s	0m46.155s	15m25.616s	15m22.435s	T2	T2
SRR671780	000000000003771	000000000003771	0m47.264s	0m46.071s	15m22.279s	15m25.388s	Beijing	Beijing
SRR671781	000000000003771	000000000003771	0m27.122s	0m53.201s	15m16.440s	18m46.068s	Beijing	Beijing
SRR671782	777777777760731	777777777760731	0m30.924s	0m55.834s	18m54.191s	18m44.437s	T2	T2
SRR671783	000000000003771	000000000003771	0m26.765s	0m58.522s	18m42.682s	19m14.281s	Beijing	Beijing
SRR671784	000000000003771	000000000003771	0m28.046s	0m53.616s	18m31.022s	18m49.588s	Beijing	Beijing
SRR671785	000000000003771	000000000003771	0m29.670s	0m53.372s	18m44.709s	18m39.642s	Beijing	Beijing
SRR671786	000000000003771	000000000003771	0m26.552s	0m53.792s	18m29.511s	19m14.798s	Beijing	Beijing
SRR671787	000000000003771	000000000003771	0m24.438s	0m54.548s	18m33.732s	18m41.378s	Beijing	Beijing
SRR671788	000000000003771	000000000003771	0m25.177s	0m53.130s	15m50.315s	19m2.438s	Beijing	Beijing
SRR671789	000000000003771	000000000003771	0m27.490s	0m50.563s	18m38.854s	18m39.950s	Beijing	Beijing
SRR671791	000000000003771	000000000003771	0m25.858s	0m49.699s	18m2.426s	18m40.822s	Beijing	Beijing
SRR671792	000000000003771	000000000003771	0m25.353s	0m53.730s	18m30.628s	18m31.761s	Beijing	Beijing
SRR671793	000000000003771	000000000003771	0m26.874s	0m52.654s	18m31.460s	19m11.864s	Beijing	Beijing
SRR671794	000000000003771	000000000003771	0m28.545s	0m53.101s	18m51.369s	18m44.288s	Beijing	Beijing
SRR671795	000000000003771	000000000003771	0m26.437s	0m52.306s	18m43.781s	18m44.048s	Beijing	Beijing
SRR671796	000000000003771	000000000003771	0m25.500s	0m56.148s	18m30.907s	19m0.049s	Beijing	Beijing
SRR671797	000000000003771	000000000003771	0m26.920s	0m56.519s	18m36.072s	18m59.924s	Beijing	Beijing
SRR671798	000000000003771	000000000003771	0m26.924s	0m53.713s	18m31.283s	19m6.026s	Beijing	Beijing
SRR671799	000000000003771	000000000003771	0m25.203s	0m57.604s	16m29.473s	18m51.290s	Beijing	Beijing
SRR671800	000000000003771	000000000003771	0m28.892s	0m53.976s	16m51.646s	18m27.826s	Beijing	Beijing
SRR671801	000000000003771	000000000003771	0m26.953s	0m54.071s	18m42.587s	18m31.466s	Beijing	Beijing
SRR671802	000000000003771	000000000003771	0m27.407s	0m51.046s	18m10.368s	18m31.350s	Beijing	Beijing
SRR671803	000000000003771	000000000003771	0m26.705s	0m55.259s	19m6.181s	18m31.743s	Beijing	Beijing
SRR671804	000000000003771	000000000003771	0m25.482s	0m53.829s	16m12.834s	18m30.077s	Beijing	Beijing
SRR671806	000000000003771	000000000003771	0m28.569s	0m53.133s	18m40.516s	19m7.168s	Beijing	Beijing
SRR671807	000000000003771	000000000003771	0m25.035s	0m54.813s	18m53.253s	18m39.816s	Beijing	Beijing
SRR671808	000000000003771	000000000003771	0m24.688s	0m56.506s	18m26.428s	18m44.170s	Beijing	Beijing
SRR671809	000000000003771	000000000003771	0m24.493s	0m53.364s	19m59.332s	19m22.653s	Beijing	Beijing
SRR671810	000000000003171	000000000003171	0m27.820s	0m53.632s	18m39.477s	18m50.227s	Beijing	Beijing
SRR671811	000000000003771	000000000003771	0m28.351s	0m51.449s	16m8.107s	18m51.363s	Beijing	Beijing
SRR671812	000000000003771	000000000003771	0m24.941s	0m51.039s	18m34.633s	18m45.323s	Beijing	Beijing
SRR671813	000000000003771	000000000003771	0m26.642s	0m53.992s	18m56.255s	19m0.363s	Beijing	Beijing
SRR671814	000000000003771	000000000003771	0m29.036s	0m55.117s	18m56.136s	18m36.847s	Beijing	Beijing
SRR671815	000000000003771	000000000003771	0m29.142s	0m52.767s	16m43.250s	18m38.068s	Beijing	Beijing
SRR671816	000000000003771	000000000003771	0m24.664s	0m53.277s	18m38.086s	18m29.322s	Beijing	Beijing
SRR671817	000000000003771	000000000003771	0m26.477s	0m54.182s	19m14.346s	18m32.460s	Beijing	Beijing
SRR671818	000000000003771	000000000003771	0m29.333s	0m53.292s	18m31.714s	18m51.033s	Beijing	Beijing
SRR671819	000000000003771	000000000003771	0m27.323s	0m50.402s	18m38.342s	18m30.457s	Beijing	Beijing
SRR671820	000000000003771	000000000003771	0m27.512s	0m53.683s	18m46.891s	19m7.956s	Beijing	Beijing
SRR671821	000000000003771	000000000003771	0m29.097s	0m53.046s	19m21.810s	18m36.156s	Beijing	Beijing
SRR671822	000000000003771	000000000003771	0m25.034s	0m51.673s	18m53.232s	18m50.677s	Beijing	Beijing
SRR671823	000000000003731	000000000003731	0m25.341s	0m53.879s	18m35.598s	18m34.715s	Beijing	Beijing
SRR671824	000000000003771	000000000003771	0m26.500s	0m55.470s	18m43.010s	19m39.563s	Beijing	Beijing
SRR671825	000000000003771	000000000003771	0m24.704s	0m54.434s	19m0.713s	18m59.537s	Beijing	Beijing
SRR671826	000000000003771	000000000003771	0m24.935s	0m51.434s	18m40.695s	18m38.458s	Beijing	Beijing
SRR671827	000000000003771	000000000003771	0m27.464s	0m56.992s	18m43.939s	19m23.462s	Beijing	Beijing
SRR671828	000000000003771	000000000003771	0m27.726s	0m54.020s	17m9.472s	18m57.085s	Beijing	Beijing
SRR671829	000000000003771	000000000003771	0m29.467s	0m53.396s	18m4.030s	18m42.766s	Beijing	Beijing
SRR671830	000000000003771	000000000003771	0m27.170s	0m53.459s	17m41.931s	19m1.609s	Beijing	Beijing
SRR671832	777777777760771	777777777760771	0m29.281s	1m2.613s	17m9.413s	17m15.176s	T1	T1
SRR671833	777777777760771	777777777760771	0m31.146s	1m0.673s	16m50.179s	17m9.996s	T1	T1
SRR671834	000000000003771	000000000003771	0m29.899s	0m55.785s	17m16.708s	17m28.580s	Beijing	Beijing
SRR671836	000000000003771	000000000003771	0m26.138s	0m56.837s	17m35.829s	17m15.601s	Beijing	Beijing
SRR671837	000000000003771	000000000003771	0m28.682s	0m56.688s	17m18.974s	17m31.750s	Beijing	Beijing
SRR671838	577777777760771	577777777760771	0m31.040s	1m1.317s	17m14.832s	17m29.034s	T1	T1
SRR671839	000000000003771	000000000003771	0m50.033s	0m51.684s	14m58.071s	15m7.910s	Beijing	Beijing
SRR671840	000000000003771	000000000003771	0m29.944s	1m0.387s	17m5.033s	17m45.552s	Beijing	Beijing
SRR671841	000000000003771	000000000003771	0m32.676s	1m0.523s	17m12.154s	17m8.043s	Beijing	Beijing
SRR671842	000000000003771	000000000003771	0m46.482s	0m48.221s	14m27.568s	15m7.285s	Beijing	Beijing
SRR671843	000000000003771	000000000003771	0m27.435s	0m57.316s	17m10.601s	17m30.046s	Beijing	Beijing
SRR671844	000000000003771	000000000003771	0m26.240s	0m57.566s	17m29.015s	17m21.294s	Beijing	Beijing
SRR671845	000000000003771	000000000003771	0m26.889s	0m59.613s	17m31.979s	17m26.924s	Beijing	Beijing
SRR671847	000000000003771	000000000003771	0m28.164s	1m2.623s	15m27.011s	17m10.435s	Beijing	Beijing
SRR671848	000000000003771	000000000003771	0m28.367s	0m58.428s	17m28.122s	17m11.903s	Beijing	Beijing
SRR671849	000000000003771	000000000003771	0m26.415s	0m56.313s	17m36.359s	17m13.361s	Beijing	Beijing
SRR671850	777777777760771	777777777760771	0m32.183s	1m1.273s	17m26.296s	17m39.406s	T1	T1
SRR671851	000000000003771	000000000003771	0m32.309s	0m56.015s	17m14.411s	17m40.741s	Beijing	Beijing
SRR671852	000000000003731	000000000003731	0m31.573s	1m25.134s	14m55.056s	17m42.640s	Beijing	Beijing
SRR671853	777777777740771	777777777740771	0m31.558s	1m18.272s	13m12.516s	17m57.223s	T1	T1
SRR671855	000000000003771	000000000003771	0m28.186s	1m22.518s	17m41.821s	17m44.364s	Beijing	Beijing
SRR671856	000000000003771	000000000003771	0m33.013s	1m23.175s	17m49.299s	17m44.221s	Beijing	Beijing
SRR671857	000000000003771	000000000003771	0m33.578s	1m33.082s	17m53.112s	18m25.746s	Beijing	Beijing
SRR671858	000000000003771	000000000003771	0m32.721s	1m36.583s	17m48.909s	18m17.137s	Beijing	Beijing
SRR671863	000000000003771	000000000003771	0m26.324s	0m54.421s	17m52.672s	17m50.565s	Beijing	Beijing
SRR671864	000000000003771	000000000003771	0m33.510s	0m54.116s	17m10.491s	17m50.089s	Beijing	Beijing
SRR671865	000000000003771	000000000003771	0m31.780s	1m1.784s	15m44.693s	17m42.222s	Beijing	Beijing
SRR671866	000000000003771	000000000003771	0m30.342s	1m0.043s	17m52.260s	17m43.326s	Beijing	Beijing
SRR671867	000000000003771	000000000003771	0m31.341s	1m0.014s	15m16.609s	17m46.946s	Beijing	Beijing
SRR671869	000000000003771	000000000003771	0m28.143s	1m2.287s	17m50.841s	17m44.189s	Beijing	Beijing
SRR671871	000000000003771	000000000003771	0m27.678s	0m52.748s	19m2.413s	18m42.353s	Beijing	Beijing
SRR671874	577777777420771	577777777420771	0m26.760s	0m59.455s	15m32.159s	18m50.583s	H4	H4
SRR671878	577777777760731	577777777760731	0m24.930s	0m53.652s	16m28.207s	18m58.149s	T2	T2
SRR671726	000000000003771	000000000003771	0m24.370s	0m50.922s	16m48.535s	18m38.215s	Beijing	New	Discordant results between reported genotypes and spoTyping-inferred
SRR671756	000000000003771	000000000003771	0m30.636s	0m52.335s	16m15.260s	18m34.839s	Beijing	New
SRR671764	477777777760731	477777777760731	0m25.517s	0m57.913s	16m19.313s	18m45.865s	T2	H3
SRR671765	000000000003771	000000000003771	0m25.639s	0m52.430s	12m45.518s	18m35.268s	Beijing	New
SRR671773	777777777760771	777777777760771	0m28.341s	0m55.266s	15m26.913s	18m31.237s	T1	U
SRR671835	777777777760771	777777777760771	0m29.757s	1m2.398s	17m10.773s	17m19.980s	T1	MANU2
SRR671860	777777777760731	777777777760731	0m26.775s	1m29.302s	17m52.744s	17m43.034s	T2	T1
SRR671868	777777777760731	777777777760731	0m30.809s	0m59.610s	13m31.688s	17m49.500s	T2	Beijing
SRR671870	000000000003771	000000000003771	0m29.064s	0m50.359s	18m26.405s	18m6.265s	Beijing	L2
SRR671873	703377740003171	703377740003171	0m27.281s	0m58.669s	15m34.121s	18m32.422s	CAS1-Delhi	T2
SRR671875	000000000003771	000000000003771	0m27.493s	0m54.695s	17m2.246s	18m56.764s	Beijing	L2
SRR671876	000000000003771	000000000003771	0m25.933s	0m50.892s	18m19.333s	19m11.258s	Beijing	L2
SRR671877	000000000003771	000000000003771	0m25.191s	0m50.998s	18m1.455s	18m25.006s	Beijing	L2
SRR671879	000000000003771	000000000003771	0m26.405s	0m51.124s	18m6.069s	18m6.241s	Beijing	L2
SRR671723	000000000003771	000000000003771	0m25.418s	0m55.313s	15m37.553s	19m11.999s	Beijing	-	20 isolates removed from further comparison due to either without a match in the SITVITWEB database or reported as “New”
SRR671725	577731403760731	577731403760731	0m30.298s	0m59.257s	14m41.305s	18m31.437s	Unknown	New
SRR671749	777777777760771	777777777760771	0m30.276s	0m57.854s	15m14.272s	18m28.935s	T1	New
SRR671752	000000000001731	000000000001731	0m25.423s	0m50.522s	17m2.731s	18m43.533s	Unknown	Beijing-like
SRR671759	000000000000371	000000000000371	0m25.676s	0m50.372s	17m36.835s	18m34.321s	Beijing	Beijing-like
SRR671766	777777777760771	777777777760771	0m34.404s	0m58.578s	16m47.171s	18m35.768s	T1	New
SRR671767	777774377760131	777774377760131	0m25.229s	0m57.270s	16m2.180s	18m38.375s	Unknown	New
SRR671768	777777777760771	777777777760771	0m26.927s	0m56.467s	14m51.125s	18m39.417s	T1	New
SRR671769	757677777760771	757677777760771	0m25.921s	0m59.081s	16m13.332s	18m57.042s	Unknown	New
SRR671774	757677777760771	757677777760771	0m27.106s	0m59.039s	17m2.686s	18m37.899s	Unknown	New
SRR671779	000000000003771	000000000003771	0m55.392s	0m45.013s	15m23.331s	15m45.602s	Beijing	-
SRR671790	777740003740771	777740003740771	0m26.489s	0m57.844s	18m40.258s	18m41.352s	Unknown	New
SRR671805	000000000003000	000000000003000	0m25.706s	0m53.894s	18m58.009s	18m37.482s	Beijing	New
SRR671831	777774777760771	777774777760771	0m25.769s	0m58.427s	18m39.149s	18m41.038s	T1	New
SRR671846	737777777740071	737777777740071	0m28.262s	1m4.768s	17m24.170s	17m9.702s	Unknown	T2
SRR671854	000000000003000	000000000003000	0m31.955s	1m23.761s	17m19.799s	17m54.285s	Beijing	New
SRR671859	767717601720771	767717601720771	0m27.591s	1m0.386s	17m22.552s	18m29.342s	Unknown	LAM9
SRR671861	577731403760731	577731403760731	0m27.045s	1m2.942s	16m5.826s	17m41.695s	Unknown	New
SRR671862	777740007760771	777740007760771	0m31.845s	1m0.819s	15m47.104s	17m43.650s	LAM9	New
SRR671872	537777777420771	537777777420771	0m26.917s	0m58.699s	9m37.160s	18m32.879s	Unknown	New
# Arguments used for each mode
1SpoTyping: swift	python SpoligoType.py read_1.fastq read_2.fastq
2SpoTyping	python SpoligoType.py read_1.fastq read_2.fastq -s off -m 10 -r 12
3SpolPred: -s	./SpolPred concat.fastq -l readLength -o SpolPred -d off -s
4SpolPred	./SpolPred concat.fastq -l readLength -o SpolPred -d off -m 10

## Sheet: Table 2
Supplementary Table 2: Spoligotypes of 14 Mtb isolates determined from contigs obtained by de novo assembly, Velvet
Sample Accession Identifier	Spoligotype	1	2	3	4	5	6	7	8	9	10	11	12	13	14	15	16	17	18	19	20	21	22	23	24	25	26	27	28	29	30	31	32	33	34	35	36	37	38	39	40	41	42	43		1	2	3	4
SRR671720	000000000000371	0	0	0	0	0	0	0	0	0	0	0	0	0	0	0	0	0	0	0	0	0	0	0	0	0	0	0	0	0	0	0	0	0	0	0	0	0	1	1	1	1	1	1		0	0	0	0
SRR671726	000000000003771	0	0	0	0	0	0	0	0	0	0	0	0	0	0	0	0	0	0	0	0	0	0	0	0	0	0	0	0	0	0	0	0	0	0	1	1	1	1	1	1	1	1	1		0	0	0	0
SRR671756	000000000003771	0	0	0	0	0	0	0	0	0	0	0	0	0	0	0	0	0	0	0	0	0	0	0	0	0	0	0	0	0	0	0	0	0	0	1	1	1	1	1	1	1	1	1		0	0	0	0
SRR671764	477777777760731	1	0	0	1	1	1	1	1	1	1	1	1	1	1	1	1	1	1	1	1	1	1	1	1	1	1	1	1	1	1	1	1	0	0	0	0	1	1	1	0	1	1	1		4	7	7	7
SRR671765	000000000003771	0	0	0	0	0	0	0	0	0	0	0	0	0	0	0	0	0	0	0	0	0	0	0	0	0	0	0	0	0	0	0	0	0	0	1	1	1	1	1	1	1	1	1		0	0	0	0
SRR671773	777777777760771	1	1	1	1	1	1	1	1	1	1	1	1	1	1	1	1	1	1	1	1	1	1	1	1	1	1	1	1	1	1	1	1	0	0	0	0	1	1	1	1	1	1	1		7	7	7	7
SRR671835	777777777760771	1	1	1	1	1	1	1	1	1	1	1	1	1	1	1	1	1	1	1	1	1	1	1	1	1	1	1	1	1	1	1	1	0	0	0	0	1	1	1	1	1	1	1		7	7	7	7
SRR671860	777777777760731	1	1	1	1	1	1	1	1	1	1	1	1	1	1	1	1	1	1	1	1	1	1	1	1	1	1	1	1	1	1	1	1	0	0	0	0	1	1	1	0	1	1	1		7	7	7	7
SRR671868	777777777760731	1	1	1	1	1	1	1	1	1	1	1	1	1	1	1	1	1	1	1	1	1	1	1	1	1	1	1	1	1	1	1	1	0	0	0	0	1	1	1	0	1	1	1		7	7	7	7
SRR671870	000000000003771	0	0	0	0	0	0	0	0	0	0	0	0	0	0	0	0	0	0	0	0	0	0	0	0	0	0	0	0	0	0	0	0	0	0	1	1	1	1	1	1	1	1	1		0	0	0	0
SRR671873	703377740003171	1	1	1	0	0	0	0	1	1	0	1	1	1	1	1	1	1	1	1	1	1	1	0	0	0	0	0	0	0	0	0	0	0	0	1	1	0	0	1	1	1	1	1		7	0	3	3
SRR671875	000000000003771	0	0	0	0	0	0	0	0	0	0	0	0	0	0	0	0	0	0	0	0	0	0	0	0	0	0	0	0	0	0	0	0	0	0	1	1	1	1	1	1	1	1	1		0	0	0	0
SRR671876	000000000003771	0	0	0	0	0	0	0	0	0	0	0	0	0	0	0	0	0	0	0	0	0	0	0	0	0	0	0	0	0	0	0	0	0	0	1	1	1	1	1	1	1	1	1		0	0	0	0
SRR671877	000000000003771	0	0	0	0	0	0	0	0	0	0	0	0	0	0	0	0	0	0	0	0	0	0	0	0	0	0	0	0	0	0	0	0	0	0	1	1	1	1	1	1	1	1	1		0	0	0	0
SRR671879	000000000003771	0	0	0	0	0	0	0	0	0	0	0	0	0	0	0	0	0	0	0	0	0	0	0	0	0	0	0	0	0	0	0	0	0	0	1	1	1	1	1	1	1	1	1		0	0	0	0
[truncated: 11 more columns]

## Sheet: Table 3
Supplementary Table 3: Actual length at different percentiles used as the read length for SpolPred spoligotype prediction of isolates sequenced on Illumina MiSeq
	0.04	0.08	0.12	0.16	0.2	0.24	0.28	0.32	0.36	0.4	0.44	0.48	0.52	0.56	0.6	0.64	0.68	0.72	0.76	0.8	0.84	0.88	0.92	0.96	1
SRR1002678	35	37	39	40	41	43	45	46	48	50	52	54	56	59	62	65	69	73	79	86	96	112	147	151	151
SRR1002679	35	37	39	40	42	44	45	47	49	51	53	55	58	60	64	67	71	76	82	90	101	117	150	151	151
SRR1002680	35	35	36	37	38	40	41	42	43	44	46	47	49	52	54	56	60	64	69	75	83	95	122	151	151
SRR1002681	35	37	39	41	43	45	47	49	51	54	56	59	62	66	69	74	79	85	92	101	113	133	185	251	251
SRR1002683	56	73	88	102	116	129	143	149	150	150	150	150	150	150	151	151	151	151	151	151	151	151	151	151	151
SRR1002684	35	36	37	38	40	41	42	43	45	46	48	49	51	53	55	58	61	64	69	75	83	97	128	151	151
SRR1002685	50	66	82	97	113	130	148	150	150	150	150	151	151	151	151	151	163	206	250	250	251	251	251	251	251
SRR1002686	46	58	71	85	99	113	129	145	163	181	202	226	248	250	250	250	250	251	251	251	251	251	251	251	251
SRR1002689	42	49	57	63	69	76	84	92	100	109	118	128	138	149	162	176	192	212	237	250	250	251	251	251	251
SRR1002690	46	59	71	84	98	112	127	143	160	179	199	223	248	250	250	250	250	251	251	251	251	251	251	251	251
SRR1002691	44	54	66	78	90	104	118	134	152	170	192	216	246	250	250	250	250	251	251	251	251	251	251	251	251
SRR1002693	48	61	74	87	99	113	127	141	157	174	194	216	243	250	250	250	251	251	251	251	251	251	251	251	251
SRR1002694	43	53	62	72	82	92	103	115	127	141	156	173	192	215	245	250	250	251	251	251	251	251	251	251	251
SRR1002695	48	62	75	89	102	117	133	148	150	150	150	150	151	151	151	151	151	162	207	250	250	251	251	251	251
SRR1002697	58	75	91	106	122	139	150	150	150	150	150	151	151	151	151	151	151	151	176	235	250	251	251	251	251
SRR1002698	56	74	90	106	122	139	157	176	197	222	249	250	250	250	251	251	251	251	251	251	251	251	251	251	251
SRR1002700	52	68	82	97	111	126	141	158	176	196	219	248	250	250	250	251	251	251	251	251	251	251	251	251	251
SRR1002701	46	57	68	79	91	103	115	128	142	157	174	193	215	244	250	250	251	251	251	251	251	251	251	251	251
SRR974700	56	70	82	92	102	112	121	131	141	146	147	149	149	149	149	149	150	150	150	150	150	150	150	150	150
SRR993002	35	36	37	38	39	41	42	43	44	46	47	49	50	52	54	56	59	62	66	71	79	89	112	151	151
SRR993140	62	78	92	103	114	125	136	144	146	148	149	149	149	149	149	150	150	150	150	150	150	150	150	150	150
SRR998140	42	50	59	68	78	88	98	109	121	133	147	161	177	195	216	240	250	250	250	251	251	251	251	251	251
SRR998855	54	70	85	98	111	124	138	148	149	150	150	150	150	150	151	151	151	151	151	151	151	151	151	151	151
SRR998856	47	59	72	84	97	110	124	138	153	170	188	208	232	249	250	250	251	251	251	251	251	251	251	251	251
SRR998857	43	53	64	74	86	97	109	122	136	151	167	185	205	227	249	250	250	250	251	251	251	251	251	251	251
SRR998858	42	51	61	70	80	91	102	114	126	140	154	170	188	208	232	249	250	250	251	251	251	251	251	251	251
SRR998860	53	69	83	96	108	121	134	148	162	177	193	212	235	249	250	250	251	251	251	251	251	251	251	251	251
SRR998861	46	57	68	80	91	103	116	128	142	157	173	191	211	235	250	250	250	251	251	251	251	251	251	251	251
SRR1002702	46	58	70	82	94	106	119	133	147	163	181	201	225	249	250	250	251	251	251	251	251	251	251	251	251
SRR998859	51	66	79	91	103	114	126	137	148	149	150	150	150	150	150	151	151	151	151	151	151	151	151	151	151

## Sheet: Table 4
Supplementary Table 4: Spoligotype prediction for Mtb isolates sequenced by Illumina MiSeq with SpoTyping in comparison with SpolPred
	Reliable	SpoTyping	SpolPred
			0.04	0.08	0.12	0.16	0.2	0.24	0.28	0.32	0.36	0.4	0.44	0.48	0.52	0.56	0.6	0.64	0.68	0.72	0.76	0.8	0.84	0.88	0.92	0.96	1
SRR1002678	000000000003771	000000000003771	000000000001751	000000000001751	000000000003711	000000000003711	000000000003711	000000000003731	000000000003721	000000000003721	000000000003721	000000000003731	000000000003771	000000000003771	000000000003761	000000000003731	000000000003731	000000000003731	000000000003731	000000000003731	000000000003631	000000000003421	000000000003421	000000000003520	000000000002500	000000000000100	000000000000100
SRR1002679	777777777760771	777777777760771	121010401200641	121051405200741	523051405700740	527051405740341	127151401740741	567153415740141	567173517540161	567177505560161	777157461560441	777577565760761	777457565560561	577456565760561	537456763760561	537476761660461	537656761760561	537657760760761	577657770760761	537756770760761	537756775760561	777757774760321	577377575720721	377337175620761	373636371460770	373400000460340	373400000460340
SRR1002680	000000000003771	000000000003771	000000000001000	000000000001000	000000000001000	000000000001000	000000000001000	000000000001001	000000000001001	000000000001001	000000000001001	000000000001001	000000000001001	000000000001001	000000000001001	000000000001001	000000000001001	000000000002001	000000000002001	000000000000001	000000000000001	000000000000041	000000000000020	000000000000000	000000000000000	000000000000000	000000000000000
SRR1002681	777776777760771	777776777760771	104042040200000	304042044200000	304142546600200	300142546200200	304152546200200	104172546200200	104052147240400	100056145240400	100076147240410	320076547240410	331176547240410	331176547240411	335176547240411	335176747240430	135176547240130	135176755240530	135566557240531	121766557240510	161566555240530	171166555240530	161076155640530	363476145440500	340576105540000	300402000000000	300402000000000
SRR1002683	NA	777730000000771	617100000000251	717730000000671	737730000000771	777730000000771	777330000000771	777330000000771	777330000000771	777330000000771	777330000000771	777330000000771	777330000000771	777330000000771	777330000000771	777330000000771	777330000000771	777330000000771	777330000000771	777330000000771	777330000000771	777330000000771	777330000000771	777330000000771	777330000000771	777330000000771	777330000000771
SRR1002684	000000000003771	000000000003771	000000000003400	000000000003400	000000000003400	000000000003600	000000000003600	000000000003600	000000000003600	000000000003600	000000000003620	000000000003620	000000000002620	000000000003600	000000000002601	000000000002601	000000000002600	000000000002600	000000000002600	000000000002600	000000000003600	000000000002640	000000000002040	000000000001400	000000000001400	000000000001000	000000000001000
SRR1002685	777777607760771	777777607760771	471361607760741	577767607760771	777767607760771	777777607760771	777777607760771	777777607760771	777777607760771	777777607760771	777777607760771	777777607760771	777777607760771	777777607760771	777777607760771	777777607760771	777777607760771	777777607760771	773377607760571	777777607660771	777777607760770	777777607760770	775777607660770	775777607660770	775777607660770	775777607660770	775777607660770
SRR1002686	777777607760771	777777607760771	000000200200010	051000600260010	051005601260251	351405601360651	351417601360751	353417601760771	373537601760771	373537602760771	777537603760771	777537601760771	377777605760771	377777605760771	377577607760771	377577600760771	377577600760771	377577600760771	377577600760771	377537600760771	377537600760771	377537600760771	377537600760771	377537600760771	377537600760771	377537600760771	377537600760771
SRR1002689	000000000003771	000000000003771	000000000001001	000000000003061	000000000003361	000000000003361	000000000003761	000000000003761	000000000003761	000000000003761	000000000003771	000000000003771	000000000003771	000000000003771	000000000003771	000000000003771	000000000003771	000000000003771	000000000003771	000000000003771	000000000003771	000000000003771	000000000003771	000000000003771	000000000003771	000000000003771	000000000003771
SRR1002690	NA	000000000003771	000000000000000	000000000000000	000000000001000	000000000001000	000000000001400	000000000001541	000000000003541	000000000003111	000000000003101	000000000003501	000000000003700	000000000003700	000000000003700	000000000003700	000000000003700	000000000003700	000000000003700	000000000001500	000000000001500	000000000001500	000000000001500	000000000001500	000000000001500	000000000001500	000000000001500
SRR1002691	774777777420771	774777777420771	024351500400400	324773543420460	764773743420760	774777773420770	774773777420770	774777777420770	774777777420770	774777777420771	774777777420771	774777777420771	774777777420771	774777777420771	774777777420770	774777777420770	774777777420770	774777777420770	774777777420770	774777777420770	774777777420770	774777777420770	774777777420770	774777777420770	774777777420770	774777777420770	774777777420770
SRR1002693	NA	777700003760771	433000002420651	777000002660771	777000003760771	777000003760771	777200003760771	777200003760771	777600003760771	777600003760771	777600003760771	777600003760771	777600003760771	777600003760771	777600003760771	777600003760771	777600003760771	777600003760771	777600003760771	777600003760771	777600003760771	777600003760771	777600003760771	777600003760771	777600003760771	777600003760771	777600003760771
SRR1002694	NA	000000000003771	000000000000441	000000000000441	000000000001651	000000000001771	000000000003771	000000000003771	000000000003571	000000000003571	000000000003771	000000000003771	000000000003771	000000000003771	000000000003771	000000000003771	000000000003760	000000000003740	000000000003740	000000000003740	000000000003740	000000000003740	000000000003740	000000000003740	000000000003740	000000000003740	000000000003740
SRR1002695	NA	000000000003771	000000000002140	000000000003540	000000000003561	000000000003761	000000000003771	000000000003771	000000000003771	000000000003771	000000000003771	000000000003771	000000000003771	000000000003771	000000000003771	000000000003771	000000000003771	000000000003771	000000000003771	000000000003351	000000000003771	000000000003771	000000000003771	000000000003771	000000000003771	000000000003771	000000000003771
SRR1002697	777737777420771	777737777420771	353517777420651	377717777420671	377737777420771	377737777420771	777737777420771	777737777420771	777737777420771	777737777420771	777737777420771	777737777420771	777737777420771	377737777420771	377737777420771	377737777420771	377737777420771	377737777420771	377737777420771	377737777420771	376717377020601	776717777420700	776717375420700	776717375420300	776717375420300	776717375420300	776717375420300
SRR1002698	777777777760771	777777777760771	627177546560671	777577757760671	777777777760771	777777777760771	777777777760771	777777777760771	777777777760771	777777777760771	777777777760771	777777777760771	777777777760771	777777777760771	777777777760771	777777777760771	777777777760771	777777777760771	777777777760771	777777777760771	777777777760771	777777777760771	777777777760771	777777777760771	777777777760771	777777777760771	777777777760771
SRR1002700	000000000003771	000000000003771	000000000000040	000000000000040	000000000001060	000000000001361	000000000003761	000000000003561	000000000003561	000000000003561	000000000003771	000000000003771	000000000003371	000000000003771	000000000003771	000000000003771	000000000003771	000000000003451	000000000003451	000000000003451	000000000003451	000000000003451	000000000003451	000000000003451	000000000003451	000000000003451	000000000003451
SRR1002701	777777607760771	777777607760771	006000000500461	616020004540471	716020007740471	337023007760671	337123207760571	377123207760571	776123207760571	776167207760571	776367207760571	776367607760571	776267607760171	776367607760371	776777607760371	777177607760771	677177607760771	677177607760771	076174607760371	076174607760371	076174607760371	076174607760371	076174607760371	076174607760371	076174607760371	076174607760371	076174607760371
SRR974700	000000000003771	000000000003771	000000000002471	000000000003671	000000000003671	000000000003771	000000000003771	000000000003771	000000000003771	000000000003771	000000000003771	000000000003771	000000000003771	000000000003770	000000000003770	000000000003770	000000000003770	000000000003770	000000000003770	000000000003770	000000000003770	000000000003770	000000000003770	000000000003770	000000000003770	000000000003770	000000000003770
SRR993002	NA	777732417760771	001000000200021	001000000200021	000000000200021	040100000200221	040100000200221	440100000200020	241100000200020	241100000300020	241100000300020	241100000340020	241100000240020	051100000240220	051300000240220	151300000360020	051300000360020	251300000360020	250300000260021	251200000260021	671200000360021	071200000360021	070000002360021	012200002160020	000300000060000	000000000000000	000000000000000
SRR993140	777777777420771	777777777420771	777777777420771	777777777420771	777777777420771	777777777420771	777777777420771	777777777420771	777777777420771	777777777420771	777777777420771	777777777420771	777777777420771	777777777420771	777777777420771	777777777420771	777777777420771	777777777420771	777777777420771	777777777420771	777777777420771	777777777420771	777777777420771	777777777420771	777777777420771	777777777420771	777777777420771
SRR998140	000000000003771	000000000003771	000000000000000	000000000000000	000000000000410	000000000000410	000000000000430	000000000002430	000000000002430	000000000002631	000000000002430	000000000002430	000000000002430	000000000002070	000000000003070	000000000003070	000000000003070	000000000003160	000000000003060	000000000003060	000000000003060	000000000003020	000000000003020	000000000003020	000000000003020	000000000003020	000000000003020
SRR998855	NA	777760007763771	004000000000571	044000000400771	176000001440771	176000000440771	176640001440771	177640001542771	177600001143771	177200005141771	176200004141771	176200004141771	176200004141771	176200004141771	176200004141771	176200004141771	176200004101771	176200004101771	176200004101771	176200004101771	176200004101771	176200004101771	176200004101771	176200004101771	176200004101771	176200004101771	176200004101771
SRR998856	000000000003771	000000000003771	000000000000000	000000000000000	000000000000000	000000000000000	000000000000000	000000000000010	000000000000030	000000000000030	000000000000031	000000000000531	000000000000731	000000000001571	000000000000551	000000000000551	000000000000451	000000000000451	000000000000001	000000000000001	000000000000001	000000000000001	000000000000001	000000000000001	000000000000001	000000000000001	000000000000001
SRR998857	774777777420771	774777777420771	000140000000040	440140000000240	664140012400250	764544453400250	774546453400671	774546453400371	774156447400771	774756457400771	774756557400771	774747577400771	774747557400771	774747557400771	774757557400771	774757357420771	774756357420771	774756157420771	774756157420771	774756157420771	770344147420751	770344147420751	770344147420751	770344147420751	770344147420751	770344147420751	770344147420751
SRR998858	000000000003771	000000000003771	000000000000040	000000000000041	000000000000141	000000000003141	000000000003541	000000000003551	000000000003571	000000000003571	000000000003771	000000000003771	000000000003771	000000000003771	000000000003771	000000000003771	000000000003771	000000000003771	000000000003771	000000000003771	000000000000350	000000000000350	000000000000350	000000000000350	000000000000350	000000000000350	000000000000350
SRR998860	NA	000000000002771	000000000000200	000000000000200	000000000000200	000000000000200	000000000000600	000000000000700	000000000000710	000000000000630	000000000000031	000000000000030	000000000000031	000000000000131	000000000000021	000000000000021	000000000000021	000000000000021	000000000000000	000000000000000	000000000000000	000000000000000	000000000000000	000000000000000	000000000000000	000000000000000	000000000000000
SRR998861	000000000003771	000000000003771	000000000000001	000000000000361	000000000000161	000000000000171	000000000000161	000000000000761	000000000000771	000000000000771	000000000000771	000000000000771	000000000000771	000000000000771	000000000001771	000000000001771	000000000001771	000000000001771	000000000001771	000000000001771	000000000001771	000000000001771	000000000001771	000000000001771	000000000001771	000000000001771	000000000001771
SRR1002702	NA	777777607763771	002000000000440	012000000001470	012000000401671	212000004601671	012000004401571	016000005421571	036000205423571	036000204023771	036000204423771	076020004423771	076020004463771	076020004463771	036020004463771	034060004463771	034060004463771	034060004463771	034020004403771	034020004403771	034020004403771	034020004403771	034020004403771	034020004403771	034020004403771	034020004403771	034020004403771
SRR998859	000000000000771	000000000000771	000000000000771	000000000000771	000000000000771	000000000000771	000000000000771	000000000000771	000000000000771	000000000000771	000000000000771	000000000000771	000000000000771	000000000000771	000000000000771	000000000000771	000000000000771	000000000000771	000000000000771	000000000000771	000000000000771	000000000000771	000000000000771	000000000000771	000000000000771	000000000000771	000000000000771

## Sheet: Table 5
Supplementary Table 5: Actual length at different percentiles used as the read length for SpolPred spoligotype prediction of isolates sequenced on Ion Torrent
	0.04	0.08	0.12	0.16	0.2	0.24	0.28	0.32	0.36	0.4	0.44	0.48	0.52	0.56	0.6	0.64	0.68	0.72	0.76	0.8	0.84	0.88	0.92	0.96	1
ERR553412	79	96	105	111	117	122	127	133	139	145	151	159	167	175	184	195	206	216	225	235	243	250	256	262	351
ERR553413	81	100	110	119	127	135	143	151	160	169	178	188	197	205	213	220	227	234	239	243	246	249	253	257	357
ERR553414	95	130	153	172	186	197	205	211	217	222	226	229	231	233	235	236	238	239	241	242	244	246	248	251	358
ERR553415	38	56	71	84	95	104	110	113	116	118	120	121	123	124	125	127	128	129	131	132	133	135	137	140	196
ERR553416	67	103	127	145	159	172	182	192	201	209	217	224	230	235	239	243	246	249	251	253	256	258	261	266	300
ERR553417	67	102	125	143	157	169	180	190	199	207	214	220	227	232	236	240	243	246	248	251	253	255	258	262	350
ERR553418	68	105	128	146	160	172	183	193	202	210	216	223	229	233	237	241	244	246	248	250	253	255	258	261	309
ERR553419	63	100	125	143	157	169	179	189	197	204	211	217	222	227	232	235	238	240	243	245	247	249	251	255	357
ERR553420	76	108	128	144	157	169	179	188	196	204	211	218	224	230	235	239	243	246	249	251	254	256	259	264	357
ERR553421	96	132	154	170	183	193	203	211	217	224	229	234	238	241	244	246	248	250	251	253	255	257	260	263	352
ERR553422	95	132	153	169	181	192	200	207	213	219	224	228	231	234	236	238	240	242	244	245	247	249	252	255	353
ERR553423	96	132	153	169	181	192	201	209	216	222	228	232	236	238	241	243	245	246	248	250	252	254	257	260	350
ERR553424	95	129	151	167	180	191	201	209	217	224	230	235	239	243	246	248	250	252	254	256	258	260	262	266	350
ERR553425	117	162	190	209	222	231	237	241	244	247	249	251	252	254	255	256	258	259	260	262	263	265	267	271	358
ERR553426	110	155	182	199	212	222	229	233	236	239	240	242	243	245	246	247	248	249	251	252	254	255	258	261	332
ERR553427	101	149	174	191	204	213	221	226	230	232	234	236	238	239	240	242	243	244	246	247	249	251	253	257	336

## Sheet: Table 6
Supplementary Table 6: Spoligotype prediction for Mtb isolates sequenced by Ion Torrent with SpoTyping in comparison with SpolPred
	Reliable	SpoTyping	SpolPred
			0.04	0.08	0.12	0.16	0.2	0.24	0.28	0.32	0.36	0.4	0.44	0.48	0.52	0.56	0.6	0.64	0.68	0.72	0.76	0.8	0.84	0.88	0.92	0.96	1
ERR553412	000000000003771	000000000003771	000000000003231	000000000003271	000000000003271	000000000003271	000000000003250	000000000003050	000000000003030	000000000003100	000000000002100	000000000002100	000000000002100	000000000002100	000000000002100	000000000002000	000000000002000	000000000002000	000000000002000	000000000002000	000000000002000	000000000002000	000000000000000	000000000000000	000000000000000	000000000000000	000000000000000
ERR553413	000000000003771	000000000003771	000000000003410	000000000003050	000000000003000	000000000003000	000000000003040	000000000003000	000000000003000	000000000002040	000000000002000	000000000002000	000000000002000	000000000002000	000000000002000	000000000002000	000000000002000	000000000002000	000000000002000	000000000002000	000000000002000	000000000002000	000000000002000	000000000000000	000000000000000	000000000000000	000000000000000
ERR553414	000000000003771	000000000003771	000000000003700	000000000003600	000000000003600	000000000003600	000000000003600	000000000003600	000000000003600	000000000003600	000000000003600	000000000003600	000000000003600	000000000003600	000000000003600	000000000002600	000000000002600	000000000002600	000000000002400	000000000002400	000000000002400	000000000002400	000000000002400	000000000002400	000000000002400	000000000000000	000000000000000
ERR553415	000000000003771	000000000003771	000000000001161	000000000003771	000000000003771	000000000003661	000000000003661	000000000003621	000000000003621	000000000003661	000000000003601	000000000003600	000000000003600	000000000003600	000000000003600	000000000003600	000000000003600	000000000003600	000000000003601	000000000003601	000000000003401	000000000003401	000000000003400	000000000002400	000000000002400	000000000002400	000000000000000
ERR553416	NA	000000000003771	000000000000040	000000000001040	000000000001140	000000000001140	000000000003140	000000000003000	000000000001000	000000000001000	000000000001000	000000000001000	000000000001000	000000000000000	000000000000000	000000000000000	000000000000000	000000000000000	000000000000000	000000000000000	000000000000000	000000000000000	000000000000000	000000000000000	000000000000000	000000000000000	000000000000000
ERR553417	000000000003771	000000000003771	000000000002431	000000000003050	000000000003040	000000000003040	000000000003040	000000000003040	000000000003000	000000000003000	000000000003000	000000000003000	000000000003000	000000000003000	000000000003000	000000000003000	000000000003000	000000000003000	000000000003000	000000000003000	000000000003000	000000000003000	000000000003000	000000000002000	000000000002000	000000000002000	000000000000000
ERR553418	NA	000000000003771	000000000002001	000000000003011	000000000003000	000000000003000	000000000003000	000000000003000	000000000003000	000000000003000	000000000003000	000000000003000	000000000003000	000000000003000	000000000003000	000000000003000	000000000003000	000000000003000	000000000003000	000000000003000	000000000003000	000000000003000	000000000003000	000000000003000	000000000003000	000000000002000	000000000000000
ERR553419	000000000003771	000000000003771	000000000002010	000000000003410	000000000003000	000000000003000	000000000003000	000000000003000	000000000003000	000000000003000	000000000003000	000000000003000	000000000002000	000000000002000	000000000000000	000000000000000	000000000000000	000000000000000	000000000000000	000000000000000	000000000000000	000000000000000	000000000000000	000000000000000	000000000000000	000000000000000	000000000000000
ERR553420	NA	000000000000000	000000000003771	000000000003771	000000000003771	000000000003771	000000000003341	000000000003301	000000000003301	000000000003301	000000000003341	000000000003041	000000000003000	000000000003200	000000000003200	000000000003200	000000000003200	000000000003000	000000000003000	000000000003000	000000000003000	000000000003000	000000000003000	000000000003000	000000000003000	000000000003000	000000000000000
ERR553421	NA	000000000003771	000000000003000	000000000003000	000000000003000	000000000003000	000000000003000	000000000003000	000000000002000	000000000002000	000000000002000	000000000002000	000000000002000	000000000002000	000000000002000	000000000002000	000000000002000	000000000002000	000000000002000	000000000002000	000000000002000	000000000002000	000000000000000	000000000000000	000000000000000	000000000000000	000000000000000
ERR553422	000000000003771	000000000003771	000000000003000	000000000003000	000000000003000	000000000003000	000000000003000	000000000003000	000000000003000	000000000002000	000000000002000	000000000002000	000000000002000	000000000002000	000000000002000	000000000002000	000000000002000	000000000002000	000000000002000	000000000002000	000000000000000	000000000000000	000000000000000	000000000000000	000000000000000	000000000000000	000000000000000
ERR553423	000000000003771	000000000003771	000000000003000	000000000003000	000000000003000	000000000003000	000000000003000	000000000003000	000000000003000	000000000003000	000000000003000	000000000003000	000000000003000	000000000003000	000000000003000	000000000003000	000000000003000	000000000003000	000000000003000	000000000003000	000000000003000	000000000003000	000000000003000	000000000002000	000000000002000	000000000000000	000000000000000
ERR553424	000000000003771	000000000003771	000000000003010	000000000003000	000000000003000	000000000003000	000000000003000	000000000003000	000000000003000	000000000003000	000000000003000	000000000003000	000000000003000	000000000002000	000000000002000	000000000002000	000000000002000	000000000002000	000000000002000	000000000002000	000000000002000	000000000002000	000000000002000	000000000002000	000000000002000	000000000000000	000000000000000
ERR553425	000000000003771	000000000003771	000000000003000	000000000003000	000000000003000	000000000003000	000000000003000	000000000003000	000000000003000	000000000003000	000000000003000	000000000003000	000000000003000	000000000003000	000000000003000	000000000003000	000000000003000	000000000003000	000000000002000	000000000002000	000000000002000	000000000002000	000000000002000	000000000002000	000000000002000	000000000000000	000000000000000
ERR553426	000000000003771	000000000003771	000000000003000	000000000003000	000000000003000	000000000003000	000000000003000	000000000003000	000000000003000	000000000003000	000000000003000	000000000003000	000000000003000	000000000003000	000000000003000	000000000002000	000000000002000	000000000002000	000000000002000	000000000002000	000000000002000	000000000002000	000000000002000	000000000002000	000000000000000	000000000000000	000000000000000
ERR553427	NA	000000000003771	000000000003000	000000000003000	000000000003000	000000000003000	000000000003000	000000000002000	000000000002000	000000000002000	000000000002000	000000000002000	000000000002000	000000000002000	000000000002000	000000000002000	000000000002000	000000000002000	000000000002000	000000000002000	000000000000000	000000000000000	000000000000000	000000000000000	000000000000000	000000000000000	000000000000000

## Sheet: Table 7
Supplementary Table 7: Statistics of time and accuracy of running SpoTyping on 50 iterations each for various downsampling ratios of an H37Ra Mtb isolate
Downsampling ratio	# Read pairs		# Bases		Estimated coverage*		Time elapsed (in sec)		Accuracy
	mean	sd	mean	sd	mean	sd	mean	sd
1+	19915471	NA	3027151592	NA	672.7	NA	25.936	NA	1
0.5	9.95784e+06	2901.2	1.51359e+09	440983	336.354	0.0979961	40.4764	1.53388	1
0.2	3.98268e+06	1764.62	6.05367e+08	268223	134.526	0.0596051	40.0678	1.25717	1
0.1	1.99133e+06	1371.65	3.02682e+08	208491	67.2627	0.0463314	50.6632	2.14783	1
0.05	995706	1172.55	1.51347e+08	178227	33.6327	0.039606	24.3507	2.16921	1
0.02	398360	626.466	6.05507e+07	95222.8	13.4557	0.0211606	7.70472	0.833963	0.98
0.01	199185	356	3.02761e+07	54112	6.72802	0.0120249	4.698	0.639185	0.12
+ No downsampling was performed
* The coverage is estimated by (#bases/4,500,000)

## Sheet: Table 8
Supplementary Table 8: Statistics of time and accuracy of running SpoTyping on 50 iterations each for various downsampling ratios of a Beijing Mtb isolate
Downsampling ratio	# Read pairs		# Bases		Estimated coverage*		Time elapsed (in sec)		Accuracy
	mean	sd	mean	sd	mean	sd	mean	sd
1+	17829499	NA	2710083848	NA	602.241	NA	25.301	NA	1
0.5	8.91472e+06	1921.31	1.35504e+09	292039	301.12	0.0648976	38.7778	1.73182	1
0.2	3.56608e+06	1682.65	5.42044e+08	255762	120.454	0.056836	38.5062	1.94516	1
0.1	1.7827e+06	1265.15	2.7097e+08	192302	60.2155	0.0427338	42.1504	2.09848	1
0.05	891525	845.469	1.35512e+08	128511	30.1137	0.0285581	20.276	0.806587	1
0.02	356642	527.525	5.42096e+07	80183.7	12.0466	0.0178186	6.42688	0.295548	1
0.01	178187	410.009	2.70845e+07	62321.3	6.01877	0.0138492	3.97726	0.535492	0.6
+ No downsampling was performed
* The coverage is estimated by (#bases/4,500,000)

## Sheet: Table 9
Supplementary Table 9: Lineages of 14 discordant Mtb isolates by SpoTyping, experimentally reported and phylogenetic tree
Sample Accession Identifier	Strain Name	Prediction	Predicted genotype	Lab test	SNP lineage reported
SRR671868	143	777777777760731	T2	Beijing	L4.2
SRR671773	GZ10145	777777777760771	T1	U	L4.2
SRR671873	XJ06014	703377740003171	CAS1-Delhi	T2	L3
SRR671720	322	000000000000371	Beijing	Beijing-like	L2.3
SRR671764	FJ05474	477777777760731	T2	H3	L4.1
SRR671835	GZ10057	777777777760771	T1	MANU2	L4.1
SRR671756	FJ09114	000000000003771	Beijing	New	L2.3
SRR671726	GuangZ8	000000000003771	Beijing	New	L2.3
SRR671765	GZ10108	000000000003771	Beijing	New	L2.2
SRR671879	NM11006	000000000003771	Beijing	L2	L2.3
SRR671870	NM11008	000000000003771	Beijing	L2	L2.3
SRR671875	NM11010	000000000003771	Beijing	L2	L2.3
SRR671877	NM11011	000000000003771	Beijing	L2	Between L2.1 and L2.2
SRR671876	NM11014	000000000003771	Beijing	L2	L2.3
